# Supplementary material for: Exogenous Hormones Affect the Corm Expansion of Sagittaria trifolia in Hydroponic Conditions
Source: Plants (Basel). 2026 Jun 26;15(13):1984. doi: 10.3390/plants15131984 (PMC13364254; doi:10.3390/plants15131984)
Supplement: Supplementary file 1 [file plants-15-01984-s001.zip]

Archive with 1 entries (1 files):
- plants-4368066-supplementary.pdf
